# Supplementary material for: Cognitive and Affective Dysregulation in Neuropathic Pain: Associated Hippocampal Remodeling and Microglial Activation
Source: Int J Mol Sci. 2025 Jul 4;26(13):6460. doi: 10.3390/ijms26136460 (PMC12249839; doi:10.3390/ijms26136460)
Supplement: Supplementary file 1 [file ijms-26-06460-s001.zip]

Archive with 4 entries (4 files):
- Figure S1 Tubulin-PSD95.jpg
- Figure S2 NMDA2-NMDA1.jpg
- Figure S3 GluR2-GluR1.jpg
- Supplementary.pdf
